# Supplementary material for: Gramiketides, Novel Polyketide Derivatives of Fusarium graminearum, Are Produced during the Infection of Wheat
Source: J Fungi (Basel). 2022 Sep 28;8(10):1030. doi: 10.3390/jof8101030 (PMC9605136; doi:10.3390/jof8101030)
Supplement: Supplementary file 1 [file jof-08-01030-s001.zip]

Archive with 1 entries (1 files):
- jof-1915903-supplementary.pdf
